# Supplementary material for: A Quantitative ELISA to Detect Anti-SARS-CoV-2 Spike IgG Antibodies in Infected Patients and Vaccinated Individuals
Source: Microorganisms. 2022 Sep 9;10(9):1812. doi: 10.3390/microorganisms10091812 (PMC9502828; doi:10.3390/microorganisms10091812)
Supplement: Supplementary file 1 [file microorganisms-10-01812-s001.zip]

Archive with 1 entries (1 files):
- microorganisms-1902412-supplementary.pdf
